# Supplementary material for: Single-cell CRISPR immune screens reveal immunological roles of tumor intrinsic factors
Source: NAR Cancer. 2022 Dec 9;4(4):zcac038. doi: 10.1093/narcan/zcac038 (PMC9732527; doi:10.1093/narcan/zcac038)
Supplement: zcac038_Supplemental_Files [file zcac038_supplemental_files.zip › Supplementary Table 2.xlsx]

## Sheet: Supplementary Table 2
Protospacer sequences of gRNAs
NC1	5'-CCGCAATATATGCGGTAAG
NC2	5'-CGCCTTAAGAGTACTCATC
Prmt1	5'-CACGCTCGGGACAAGTGGC
Ripk1	5'-CCAACTCACTCAGCGCGGT
Axl	5'-ACCCTGTTAGGGTACCGGC
Flanking sequences for gRNA construction
Forward	5'-CACCGXXXXXXXXXXXXXXXXXXX (X:19nt protospacer sequence)
Reverse	5'-AAACXXXXXXXXXXXXXXXXXXXC (X:19nt reverse complement protospacer sequence)
