# Supplementary material for: Single-cell CRISPR immune screens reveal immunological roles of tumor intrinsic factors
Source: NAR Cancer. 2022 Dec 9;4(4):zcac038. doi: 10.1093/narcan/zcac038 (PMC9732527; doi:10.1093/narcan/zcac038)
Supplement: zcac038_Supplemental_Files [file zcac038_supplemental_files.zip › Supplementary Table 3.xlsx]

## Sheet: Supplementary Table 3
	Sequence (5'-3')	Application	Description
1st-F-Perturb	5'-CAGGAAGAGGGCCTATTTCCCATG	NGS for detection of gRNA distribution-1st round PCR (Perturb-Seq)	Forward primer for 1st Round of PCR -NGS for detection of gRNA distribution(Perturb-Seq)
1st-R-Perturb	5'-TGCCACTTTTTCAAGTTGATAACGGAC		Reverse primer for 1st Round of PCR -NGS for detection of gRNA distribution(Perturb-Seq)
1st-F-CROP	5'-AATGGACTATCATATGCTTACCGTAACTTGAAAGTATTTCG	NGS for detection of gRNA distribution-1st round PCR (CROP-Seq)	Forward primer for 1st Round of PCR -NGS for detection of gRNA distribution(CROP-Seq)
1st-R-CROP	5'-TGCCACTTTTTCAAGTTGATAACGGAC		Reverse primer for 1st Round of PCR -NGS for detection of gRNA distribution(CROP-Seq)
2nd-F-P5_D501	5'-AATGATACGGCGACCACCGAGATCTACACTATAGCCTACACTCTTTCCCTACACGACGCTCTTCCGATCTTGTGGAAAGGACGAAACACCG	NGS for detection of gRNA distribution-2nd round PCR for adding standard Illumina adapater and sample barcode	Forward primer for 2nd Round of PCR -NGS for detection of gRNA distribution-adding P5 adapter and sample index Trueseq HT D501(Perturb-Seq)
2nd-F-P5_D502	5'-AATGATACGGCGACCACCGAGATCTACACATAGAGGCACACTCTTTCCCTACACGACGCTCTTCCGATCTTGTGGAAAGGACGAAACACCG		Forward primer for 2nd Round of PCR -NGS for detection of gRNA distribution-adding P5 adapter and sample index Trueseq HT D502(Perturb-Seq)
2nd-F-P5_D503	5'-AATGATACGGCGACCACCGAGATCTACACCCTATCCTACACTCTTTCCCTACACGACGCTCTTCCGATCTTGTGGAAAGGACGAAACACCG		Forward primer for 2nd Round of PCR -NGS for detection of gRNA distribution-adding P5 adapter and sample index Trueseq HT D503(Perturb-Seq)
2nd-F-P5_D504	5'-AATGATACGGCGACCACCGAGATCTACACGGCTCTGAACACTCTTTCCCTACACGACGCTCTTCCGATCTTGTGGAAAGGACGAAACACCG		Forward primer for 2nd Round of PCR -NGS for detection of gRNA distribution-adding P5 adapter and sample index Trueseq HT D504(Perturb-Seq)
2nd-R-P7_D701	5'-CAAGCAGAAGACGGCATACGAGATCGAGTAATGTGACTGGAGTTCAGACGTGTGCTCTTCCGATC CACTTTTTCAAGTTGATAACGGACTAGCC		Reverse primer for 2nd Round of PCR -NGS for detection of gRNA distribution-adding P7 adapter and sample index Trueseq HT D701(Perturb-Seq)
2nd-R-P7_D702	5'-CAAGCAGAAGACGGCATACGAGATTCTCCGGAGTGACTGGAGTTCAGACGTGTGCTCTTCCGATC CACTTTTTCAAGTTGATAACGGACTAGCC		Reverse primer for 2nd Round of PCR -NGS for detection of gRNA distribution-adding P7 adapter and sample index Trueseq HT D702(Perturb-Seq)
2nd-R-P7_D703	5'-CAAGCAGAAGACGGCATACGAGATAATGAGCGGTGACTGGAGTTCAGACGTGTGCTCTTCCGATC CACTTTTTCAAGTTGATAACGGACTAGCC		Reverse primer for 2nd Round of PCR -NGS for detection of gRNA distribution-adding P7 adapter and sample index Trueseq HT D703(Perturb-Seq)
2nd-R-P7_D704	5'-CAAGCAGAAGACGGCATACGAGATGGAATCTCGTGACTGGAGTTCAGACGTGTGCTCTTCCGATC CACTTTTTCAAGTTGATAACGGACTAGCC		Reverse primer for 2nd Round of PCR -NGS for detection of gRNA distribution-adding P7 adapter and sample index Trueseq HT D704(Perturb-Seq)
2nd-R-P7_D705	5'-CAAGCAGAAGACGGCATACGAGATTTCTGAATGTGACTGGAGTTCAGACGTGTGCTCTTCCGATC CACTTTTTCAAGTTGATAACGGACTAGCC		Reverse primer for 2nd Round of PCR -NGS for detection of gRNA distribution-adding P7 adapter and sample index Trueseq HT D705(Perturb-Seq)
2nd-R-P7_D706	5'-CAAGCAGAAGACGGCATACGAGATACGAATTCGTGACTGGAGTTCAGACGTGTGCTCTTCCGATC CACTTTTTCAAGTTGATAACGGACTAGCC		Reverse primer for 2nd Round of PCR -NGS for detection of gRNA distribution-adding P7 adapter and sample index Trueseq HT D706(Perturb-Seq)
2nd-R-P7_D707	CAAGCAGAAGACGGCATACGAGATAGCTTCAGGTGACTGGAGTTCAGACGTGTGCTCTTCCGATC CACTTTTTCAAGTTGATAACGGACTAGCC		Reverse primer for 2nd Round of PCR -NGS for detection of gRNA distribution-adding P7 adapter and sample index Trueseq HT D707(Perturb-Seq)
2nd-R-P7_D708	5'-CAAGCAGAAGACGGCATACGAGATGCGCATTAGTGACTGGAGTTCAGACGTGTGCTCTTCCGATC CACTTTTTCAAGTTGATAACGGACTAGCC		Reverse primer for 2nd Round of PCR -NGS for detection of gRNA distribution-adding P7 adapter and sample index Trueseq HT D708(Perturb-Seq)
U6_Outer-F	5'-TTTCCCATGATTCCTTCATATTTGC	gRNA Enrichement PCR (CROP-seq)	Forward primer for 1st round of gRNA Enrichment PCR (CROP-Seq)
R1_PCR1	5'-ACACTCTTTCCcTACACGACG		Reverse primer for 1st round of gRNA Enrichment PCR (CROP-Seq)
U6_Inner_with_P7_adapter 5-F	5'-GTCTCGTGGGCTCGGAGATGTGTATAAGAGACAGcTTGTGGAAAGGACGAAACAC		Forward primer for 2nd round of gRNA Enrichment PCR-adding P7 adapter (CROP-Seq)
R1-P5	5'-AATGATACGGCGACCACCGAGATCTACACTCTTTCCCTACACGACG		Reverse primer for 2nd round of gRNA Enrichment PCR-adding P5 adapter (CROP-Seq)
P7_N710	5'-CAAGCAGAAGACGGCATACGAGATCGAGGCTGGTCTCGTGGGCTCGG		Forward primer for 3rd round of gRNA Enrichment PCR-adding N710 sample index (CROP-Seq)
P7_N712	5'-CAAGCAGAAGACGGCATACGAGATGTAGAGGAGTCTCGTGGGCTCGG		Forward primer for 3rd round of gRNA Enrichment PCR-adding N712 sample index (CROP-Seq)
R1-P5	5'-AATGATACGGCGACCACCGAGATCTACACTCTTTCCCTACACGACG		Reverse primer for 3rd round of gRNA Enrichment PCR (CROP-Seq)
Actb-F	5'-GGCTGTATTCCCCTCCATCG	Realtime PCR	Forward primer for qPCR detection of Actb
Actb-R	5'-CCAGTTGGTAACAATGCCATGT		Reverse primer for qPCR detection of Actb
Ripk1-F	5'-GAAGACAGACCTAGACAGCGG		Forward primer for qPCR detection of Ripk1
Ripk1-R	5'- CCAGTAGCTTCACCACTCGAC		Reverse primer for qPCR detection of Ripk1
gRNA-F	5'-GACTATCATATGCTTACCGT		Forward primer for qPCR detection of gRNA fragment
gRNA-R	5'-GTGCCACTTTTTCAAGTTGATA		Reverse primer for qPCR detection of gRNA fragment
