# Supplementary material for: Single-cell CRISPR immune screens reveal immunological roles of tumor intrinsic factors
Source: NAR Cancer. 2022 Dec 9;4(4):zcac038. doi: 10.1093/narcan/zcac038 (PMC9732527; doi:10.1093/narcan/zcac038)
Supplement: zcac038_Supplemental_Files [file zcac038_supplemental_files.zip › Supplementary Table 4.xlsx]

## Sheet: supplementary table
Name		In vitro-Perturb	In vivo-Perturb	In vitro-CROP Shallow sequencing	In vitro-CROP Deep sequencing	In vivo-CROP
Sequencing platform		Nextseq	Nextseq	Novaseq	Novaseq	Novaseq
Expected cell number (per sample)	Ctrl	3000	10000	10000	10000	5000
	Treatment	3000	10000	10000	10000	5000
Cell viability	Ctrl	0.95	0.92	0.93	0.93	0.85
	Treatment	0.95	0.9	0.88	0.88	0.74
Targeted read counts (per sample)	GEX	50M	180M	40M	125M	125M
	gRNA	15M	20M	10M	25M	25M
Actual read counts (per sample) obtained from GEX	Ctrl	42.3M	156.3M	38.7M	175M	119M
	Treatment	61.8M	192.4M	34.5M	160M	120M
Mean UMI counts per Cell	Ctrl	23445.2	13002	2085.77	8562.25	8961.28
	Treatment	30663	18301.2	1886.35	7987.3	10230.5
Median Genes per Cell	Ctrl	4248	3173	975	2544	2383
	Treatment	4752	3918.5	906	2446	2588
Estimated number of cells called by Cell Ranger	Ctrl	955	6445	9390	9604	6006
	Treatment	1002	5430	9437	9642	5273
Number of cells passing filters	Ctrl	751	3424	8052	8067	2276
	Treatment	674	2922	8068	7952	1471
Number of gRNA expressing cell in each category passing the filter	Ctrl-NC1	133	676	1711	1718	666
	Ctrl-NC2	163	425	1646	1639	439
	Ctrl-PRMT1	114	1064	1386	1389	450
	Ctrl-RIPK1	135	263	1676	1680	299
	Ctrl-AXL	206	996	1633	1641	422
	T-NC1	126	504	1760	1742	205
	T-NC2	152	261	1630	1602	317
	T-PRMT1	98	1172	1410	1405	533
	T-RIPK1	118	207	1615	1584	196
	T-AXL	180	778	1653	1619	220
