# Supplementary material for: Single-cell CRISPR immune screens reveal immunological roles of tumor intrinsic factors
Source: NAR Cancer. 2022 Dec 9;4(4):zcac038. doi: 10.1093/narcan/zcac038 (PMC9732527; doi:10.1093/narcan/zcac038)
Supplement: zcac038_Supplemental_Files [file zcac038_supplemental_files.zip › Supplementary Table 5- P value for Pie charts.xlsx]

## Sheet: Sheet1
	gNC	gPrmt1	gRipk1	gAxl
Perturb-seq In vitro-Ctrl	0.026	0.173	0.809	0.079
Perturb-seq In vitro-Treatment	0.569	<0.001	0.157	0.867
CROP-seq In vitro-Ctrl (shallow sequencing)	0.013	<0.001	0.008	0.874
CROP-seq In vitro-Treatment (Shallow sequencing)	<0.001	<0.001	<0.001	0.113
CROP-seq In vitro-Ctrl (Deep sequencing)	0.002	<0.001	<0.001	0.242
CROP-seq In vitro-Treatment (Deep sequencing)	<0.001	<0.001	<0.001	<0.001
Perturb-seq In vivo-Ctrl	0.017	<0.001	<0.001	0.455
Perturb-seq In vivo-Treatment	0.528	<0.001	<0.001	0.034
CROP-seq In vivo-Ctrl	0.167	0.404	<0.001	0.525
CROP-seq In vivo-Treatment	<0.001	<0.001	0.022	<0.001
