# Supplementary material for: Single-cell CRISPR immune screens reveal immunological roles of tumor intrinsic factors
Source: NAR Cancer. 2022 Dec 9;4(4):zcac038. doi: 10.1093/narcan/zcac038 (PMC9732527; doi:10.1093/narcan/zcac038)
Supplement: zcac038_Supplemental_Files [file zcac038_supplemental_files.zip › Supplementary table 6.xlsx]

## Sheet: gPrmt1
Gene Symbol	p_val	avg_logFC (gRNA/gNC)
H2afj	2.57938e-06	-0.123712
Aes	0.000182477	-0.0891008
Pgam1	0.000698745	-0.0830803
Gbf1	0.00120167	-0.147792
Ran	0.00121705	-0.0424317
Hmga1	0.00134986	-0.102321
Trnt1	0.00470842	-0.124148
Cep135	0.00844975	-0.136609
Keap1	0.00873696	-0.10223
Wasf2	0.00874376	-0.107252
Msh3	0.0114354	-0.186877
Nanos1	0.0132708	-0.148969
Glud1	0.021046	-0.0941289
Dnajc9	0.0213253	-0.0789749
Yipf1	0.0274471	-0.0880637
Fbxl17	0.0291277	-0.125579
Phip	0.0295469	-0.0864637
Rars2	0.0324312	-0.110281
Depdc5	0.0327756	-0.111417
Spsb1	0.0336645	-0.107079
Eps15	0.0347168	-0.121898
St3gal5	0.0371988	-0.0599364
Ndufs5	0.0386849	-0.043704
Nhlrc2	0.045379	-0.103981
Arid1a	0.0461742	-0.0626946
Zmynd8	0.0495015	-0.0671294
Aplf	0.0543126	-0.104232
Lig1	0.0592662	-0.0739585
Stmn1	0.059489	-0.0388652
Sec24c	0.0634961	-0.142008
Cap1	0.0672159	-0.0652818
Cnbp	0.0701527	-0.0392969
Dffa	0.0813142	-0.136869
Ilf3	0.0882217	-0.06524
Ankrd35	0.0882731	-0.0309894
Zbtb40	0.0897358	-0.0851444
Calm3	0.0908862	-0.0494568
Lin54	0.095236	-0.0746565
Rnf126	0.103455	-0.0933995
Cdc42	0.120721	-0.0278551
Pcf11	0.12386	-0.108035
Dda1	0.128388	-0.026229
U2af2	0.132547	-0.0455369
Smarca4	0.136402	-0.0522237
Tfb1m	0.146616	-0.0511693
Gmip	0.147969	-0.0925139
Phactr4	0.155031	-0.0423467
Pelo	0.172499	-0.0100438
Hsf4	0.192393	-0.0656591
Miip	0.193648	-0.0678329
Elovl1	0.196496	-0.106614
Cdc42bpa	0.217884	-0.0770335
Ptbp1	0.221337	-0.029793
Bckdhb	0.235705	-0.0651682
Gnb1	0.244405	-0.0486361
Sfi1	0.24592	-0.0109645
Midn	0.25627	-0.0811171
Casp9	0.259455	-0.0736379
Map3k3	0.273628	-0.0538032
Rnf11	0.284394	-0.0576485
Isyna1	0.286494	-0.0345118
Ptprs	0.287483	-0.0451735
Faf1	0.293892	-0.0449396
Mef2b	0.295707	-0.0204055
Akt3	0.335308	-0.0987524
Cdk10	0.340092	-0.0837568
Zfp112	0.343421	-0.0526879
Nfatc3	0.343712	-0.0554268
Def8	0.366819	-0.0428533
Tacc2	0.368046	-0.0173194
Ncoa4	0.371919	-0.0101258
Ssu72	0.372013	-0.036305
Kctd21	0.382282	-0.0114398
Armc7	0.407242	-0.0155933
Ang	0.416699	-0.0751027
Matr3	0.428134	0.00149888
Gnai3	0.465149	-0.0121718
Ap3m1	0.491172	-0.0290786
Fmn2	0.496256	-0.0121156
Tial1	0.510208	0.00235337
Lsm7	0.511361	-0.0106606
Aqp1	0.514251	-0.0175956
Eps8l1	0.517817	-0.0087681
Pcgf6	0.553613	-0.0355884
Akirin1	0.555997	-0.0261651
Ppp2r2d	0.557886	0.00190317
Ipo8	0.5722	-0.0389288
Abhd12	0.583119	-0.0255924
Yif1b	0.59328	0.00493221
Grk5	0.598205	-0.018958
Rnf25	0.618137	-0.0238856
Pnpla6	0.622011	-0.0328289
Hspa2	0.628498	-0.044666
Ppp1r12b	0.635636	-0.0434279
Nck2	0.650482	-0.036718
Polrmt	0.651445	-0.0419477
Prkd2	0.689333	-0.0692215
Csnk1g2	0.752531	-0.0205227

## Sheet: gRipk1
Gene Symbol	p_val	avg_logFC (gRNA/gNC)
H2afj	0.000531892	-0.0899568
Tacc2	0.00355178	-0.143634
Hmga1	0.00590683	-0.0902137
Rars2	0.013158	-0.150371
Ncoa4	0.0192938	-0.103375
Pcf11	0.0204824	-0.130358
Nck2	0.0263412	-0.110832
Ski	0.0398826	-0.0672855
Dffa	0.0400978	-0.11808
Eps8l1	0.0447555	-0.0349077
Lig1	0.0449473	-0.062336
Ube2e3	0.0530442	-0.0595356
Traf6	0.0603228	-0.0845484
Fam98c	0.0609034	-0.116023
Lin54	0.0690682	-0.116766
Tial1	0.0740921	-0.0650163
Gnb1	0.0769573	-0.0443108
Kctd21	0.0822681	-0.017806
Aes	0.0840619	-0.0403017
Lin37	0.0855743	-0.123741
Anxa11	0.087373	-0.0570972
Stmn1	0.0925297	-0.0406793
Iqgap1	0.094466	-0.0428357
Cap1	0.0996015	-0.069538
Map3k5	0.106439	-0.0393881
Nhlrc2	0.116608	-0.0971423
Pcgf6	0.119336	-0.0843879
Ccdc112	0.144903	-0.0865501
Clcn5	0.149922	-0.120301
Rasgef1a	0.156059	-0.014989
Cdc42bpa	0.166348	-0.0853503
Pgam1	0.1781	-0.0312756
Pard6g	0.192652	-0.0273979
Wasf2	0.194219	-0.0594599
Serpini1	0.21936	-0.011195
Ppfia4	0.21936	-0.0117483
Atp2b3	0.21936	-0.0122239
Keap1	0.220766	-0.0483105
Pik3c2a	0.223312	-0.0573968
Midn	0.235371	-0.0555489
Polrmt	0.239889	-0.0815759
Ppp2r2d	0.244664	-0.0293568
Ehd4	0.26633	-0.0376007
Lsm7	0.278394	-0.038759
Cep135	0.280446	-0.00288259
St3gal5	0.289806	-0.0404093
Glud1	0.301794	-0.0458159
Ccnt2	0.325902	-0.0564886
Ptbp1	0.336112	-0.040218
Caprin1	0.368718	-0.0286014
Jmjd1c	0.40837	-0.0245413
Fbxl17	0.425747	-0.00989296
Fbxo32	0.425899	-0.0700236
Prkce	0.433977	-0.0516775
Sec24c	0.439608	-0.0254946
Tbx18	0.467718	-0.00996102
Rnase4	0.469497	-0.0492724
Hsf4	0.495569	-0.0377566
Haghl	0.497672	-0.042716
Rreb1	0.506017	0.00828367
Commd9	0.506417	-0.0594554
Glul	0.51813	-0.0372346
Ppp5c	0.547109	-0.0435258
Zbtb40	0.55556	-0.0649591
Hsp90aa1	0.565115	-0.0107496
Wipf2	0.56629	-0.0308128
Ccdc130	0.573588	-0.018382
Hspa2	0.578731	-0.0509731
Rbm12	0.581112	-0.0390472
Isyna1	0.615018	-0.0135436
Ilf3	0.6289	-0.0189926
Msh3	0.672861	-0.0696715
Cnbp	0.690255	-0.00325285
Psmb2	0.725462	-0.0155454
