# Supplementary material for: Single-cell CRISPR immune screens reveal immunological roles of tumor intrinsic factors
Source: NAR Cancer. 2022 Dec 9;4(4):zcac038. doi: 10.1093/narcan/zcac038 (PMC9732527; doi:10.1093/narcan/zcac038)
Supplement: zcac038_Supplemental_Files [file zcac038_supplemental_files.zip › Supplementary table 7.xlsx]

## Sheet: gPrmt1
Gene Symbol	p_val	avg_logFC (gRNA/gNC)
Hspb2	1.82502e-07	0.453032
Cryab	0.00584961	0.0338397
St6gal1	0.0116966	0.206172
Nxt2	0.215394	0.0481435
Celsr2	0.515634	0.0323091

## Sheet: gRipk1
Gene Symbol	p_val	avg_logFC (gRNA/gNC)
Dnm1	0.00729583	-0.14439
Slc16a3	0.0101542	-0.288605
Clmp	0.0121843	-0.311903
Prrx1	0.0472359	-0.111384
Mical2	0.0488644	-0.130625
Mxra8	0.0552826	-0.28252
H1f0	0.0641557	-0.109322
Aldh1l2	0.0847559	-0.0984843
Vcan	0.146791	-0.201056
Mrc2	0.165414	-0.171366
Tmem204	0.207146	-0.0688051
Wisp1	0.297128	-0.231977
Dkk3	0.373218	-0.0251863
Pdgfrb	0.385341	-0.088913
Spag4	0.466201	-0.0427603
Ppp1r14a	0.467619	-0.00928825
Pkdcc	0.46994	-0.0207333
Inhba	0.50774	-0.0522864
Pam	0.537191	0.00662387
Htra3	0.679639	-0.0424373
Fbln1	0.819075	-0.0616896
Flt1	0.917017	-0.0925562

## Sheet: gAxl
Gene Symbol	p_val	avg_logFC (gRNA/gNC)
Dnm1	0.00729583	-0.14439
Clmp	0.0121843	-0.311903
Prrx1	0.0472359	-0.111384
Mical2	0.0488644	-0.130625
Mxra8	0.0552826	-0.28252
Vcan	0.146791	-0.201056
Mrc2	0.165414	-0.171366
Wisp1	0.297128	-0.231977
Pdgfrb	0.385341	-0.088913
Timp3	0.453429	0.044487
Edil3	0.466086	0.115515
Pkdcc	0.46994	-0.0207333
Inhba	0.50774	-0.0522864
Htra3	0.679639	-0.0424373
Col6a3	0.691099	0.0649721
Fbln1	0.819075	-0.0616896
Axl	0.82124	-0.00708331
Adamts12	0.836681	-0.00639395
