# Supplementary material for: Single-cell CRISPR immune screens reveal immunological roles of tumor intrinsic factors
Source: NAR Cancer. 2022 Dec 9;4(4):zcac038. doi: 10.1093/narcan/zcac038 (PMC9732527; doi:10.1093/narcan/zcac038)
Supplement: zcac038_Supplemental_Files [file zcac038_supplemental_files.zip › Supplementary table 8.xlsx]

## Sheet: gPrmt1
	logFC	AveExpr	P.Value	adj.P.Val
Ccl5	0.607909	8.2501	7.17368e-20	1.3465e-16
Gbp4	-0.322844	7.44722	1.17565e-14	1.10335e-11
Ifit3	-0.299099	7.08801	5.83764e-10	3.65242e-07
Oasl2	-0.233036	6.86464	1.28472e-09	6.02855e-07
Isg15	-0.227572	7.76498	7.16536e-06	0.00238544
Cenpv	0.199482	7.03768	7.62529e-06	0.00238544
Tubb3	-0.182797	6.90391	1.46463e-05	0.0039273
Cryab	0.231544	7.58285	4.74297e-05	0.0111282
Gng5	0.148812	9.48512	5.48213e-05	0.0114333
Psmb10	-0.164882	8.39418	0.000112147	0.02105
Cxcl16	0.154907	7.24998	0.000162385	0.0272673
Upp1	0.150777	7.47539	0.000177828	0.0272673
Iigp1	0.150325	7.3524	0.000188852	0.0272673
Cxcl10	-0.233218	9.54562	0.000407348	0.0546137
Psmb9	-0.134583	7.28764	0.000570829	0.0714297
Ubd	0.136164	6.95341	0.00104607	0.122717
Ifi47	0.118018	7.13425	0.00210318	0.220541
Nub1	-0.132665	7.05125	0.00211494	0.220541
Egln1	0.144633	7.37372	0.00223737	0.221029
Psat1	-0.146516	7.54022	0.00244887	0.221628
Fam162a	0.146811	7.35953	0.00261228	0.221628
Npm1	0.0776615	11.9938	0.00292399	0.221628
Eif1a	0.143481	7.66012	0.00294992	0.221628
Ebna1bp2	0.135978	7.42798	0.00297554	0.221628
Elavl1	0.12422	6.9992	0.00311141	0.221628
B2m	-0.116237	9.44718	0.00320135	0.221628
Psmd6	0.138437	7.65207	0.00330994	0.221628
Snrpd1	0.125985	8.88717	0.00351667	0.221628
Rnh1	0.138984	7.81903	0.00365872	0.221628
Hnrnpk	0.125793	8.63274	0.00367659	0.221628
Timp2	0.127747	8.94095	0.00376499	0.221628
Impdh2	0.135322	7.50906	0.00377843	0.221628
Slc25a3	0.111087	9.23364	0.00404708	0.224983
Il1rl1	-0.151208	7.14359	0.0041834	0.224983
Zbp1	-0.102785	7.09494	0.00427291	0.224983
Psme2	-0.125662	8.45939	0.00458155	0.224983
Dcn	-0.181869	7.79957	0.00459409	0.224983
Celf2	0.124386	7.09983	0.0046166	0.224983
Tapbp	-0.123756	7.46855	0.00478517	0.224983
Chmp5	-0.12775	7.29031	0.00479452	0.224983
Timp1	0.125199	7.05202	0.005425	0.248359

## Sheet: gRipk1
	logFC	AveExpr	P.Value	adj.P.Val
Ccl5	-1.1673	7.93341	3.9009e-69	7.25178e-66
Ccl2	-0.960979	10.6068	9.92176e-44	9.22228e-41
Cxcl9	-0.98311	7.66588	6.73624e-43	4.17423e-40
Sod2	-0.657962	7.88578	3.75252e-41	1.74398e-38
Cxcl16	-0.475396	7.13939	1.32298e-33	4.91884e-31
Il1rl1	-0.515984	7.04655	4.36396e-26	1.3521e-23
Ubd	-0.392216	6.85726	1.14293e-24	3.0353e-22
Gbp2	-0.366856	8.21502	3.85015e-23	8.94679e-21
Mt2	-0.4482	7.71384	2.51779e-19	5.20064e-17
Upp1	-0.318305	7.36658	1.92401e-16	3.57673e-14
Gbp3	-0.268286	7.00296	1.0584e-14	1.7887e-12
Slfn2	-0.275683	6.80895	1.18595e-14	1.83724e-12
Ier3	-0.348707	7.26527	5.12099e-13	7.32301e-11
Spp1	0.348175	9.30484	1.07147e-11	1.3482e-09
Pdpn	-0.267049	6.90313	1.08784e-11	1.3482e-09
Ifit3	-0.30048	7.0586	2.85429e-11	3.31633e-09
Gbp4	-0.253014	7.43237	3.87703e-11	4.23965e-09
Nfkbia	-0.347426	7.7296	5.64745e-11	5.83256e-09
Vcam1	-0.280917	7.25276	9.56845e-11	9.36197e-09
Cxcl10	-0.38048	9.49751	2.37778e-09	2.21015e-07
Tmsb10	-0.180792	10.3773	4.93581e-09	4.36937e-07
Ninj1	-0.237715	7.06464	1.27752e-08	1.0795e-06
Pnp	-0.24441	7.48318	2.36319e-08	1.91007e-06
Tagln2	-0.222684	9.18344	2.86374e-08	2.21821e-06
Denr	-0.242309	8.08379	6.92923e-08	5.15257e-06
Ptges	-0.227638	7.18685	1.26947e-07	9.0767e-06
Prkar2b	0.219298	7.1211	3.31967e-07	2.28566e-05
Clic4	-0.225984	7.78704	4.19595e-07	2.78581e-05
Tuba1a	-0.225447	8.48728	1.18881e-06	7.62069e-05
Psmd8	-0.209948	8.16615	1.58978e-06	9.85132e-05
Plscr1	-0.184774	6.91534	3.14888e-06	0.000188831
Msn	-0.201022	8.73668	3.72917e-06	0.000216642
Casp3	0.204234	7.21721	4.48758e-06	0.0002528
AA467197	-0.181246	6.9887	5.30326e-06	0.000289964
B2m	-0.162586	9.44173	8.06346e-06	0.000428285
Tubb3	-0.18013	6.9053	8.39834e-06	0.000433681
Htra1	0.212755	7.74366	1.10498e-05	0.000555179
H2-D1	-0.161437	9.38758	1.23418e-05	0.000603774
Peak1	0.181356	7.11314	1.78958e-05	0.000853031
Tmem176b	-0.206055	7.77676	2.37855e-05	0.00110165
Ahnak	0.201748	8.64	2.43229e-05	0.00110165
Prr13	-0.177906	7.16252	2.48893e-05	0.00110165
S100a10	-0.144727	10.202	3.01317e-05	0.00130267
Psmb10	-0.166003	8.36355	3.65647e-05	0.00154486
Cst6	0.206861	7.85014	4.80855e-05	0.00198647
Isg15	-0.191859	7.73179	5.17113e-05	0.00208981
Phlda1	-0.188202	7.31676	5.7465e-05	0.00227292
Mt1	-0.184997	7.09796	7.67858e-05	0.00291316
Zbp1	-0.13086	7.07329	0.000111791	0.00415638
Gna13	-0.152945	6.99473	0.000129189	0.00470905
Ly6c1	0.195755	7.27672	0.000144625	0.00517034
Nedd4	0.166985	8.32126	0.000187039	0.006439
Nrp2	-0.163858	7.35938	0.000227795	0.00769948
Tnfaip2	-0.174656	7.88434	0.000250064	0.00830123
Gsto1	0.164581	8.13114	0.000284134	0.00926675
Npm1	0.0893308	11.9785	0.00030546	0.00979052
Cavin2	-0.185263	9.0477	0.000327801	0.0103285
Tcea1	0.1562	7.41232	0.000383586	0.0118848
Anxa7	-0.148509	7.19459	0.000405451	0.0123563
Hells	0.167925	7.44069	0.000439922	0.0131906
Hspe1	0.10325	10.2877	0.000506209	0.0149372
Chmp4b	-0.15208	7.6109	0.000571064	0.0163324
Tmem50a	-0.143427	7.13171	0.000608286	0.0171334
Rap1b	-0.152165	7.57558	0.000620359	0.0172127
Dut	0.148973	8.5658	0.000707645	0.0193458
Igfbp4	-0.15809	8.93634	0.000746399	0.0201095
Cst3	0.142735	8.51949	0.000844422	0.0224254
Psmb8	-0.127347	9.06929	0.000942002	0.0245073
Lhfp	0.134519	7.00982	0.000959732	0.0245073
Ncl	0.119481	10.991	0.000962361	0.0245073
Klf6	-0.141746	7.07933	0.000989812	0.0248657
Nmi	-0.13266	7.15445	0.00108604	0.0269194
Lmo7	-0.139117	7.05046	0.00113082	0.0276604
Idnk	-0.1208	6.88042	0.001186	0.0286335
Map1lc3b	-0.143618	8.12066	0.00131816	0.0314161
Nub1	-0.131056	7.04655	0.00136127	0.0320328
Rps13	0.0675912	11.1814	0.00140127	0.032562
Tmbim4	-0.135244	7.22549	0.00143986	0.0330458
Ctsz	-0.14402	7.86126	0.00149041	0.0337886
Serpinh1	0.135819	8.49575	0.00150995	0.0338193
Cyba	-0.138167	8.44385	0.00171996	0.0376165
Pcbp2	0.124817	8.78546	0.00174431	0.0377054
Csf1	-0.14408	7.23209	0.00180622	0.0385637
Rpl13a	0.13658	8.16768	0.0018255	0.0385637
Hmgb1	0.0855485	10.7829	0.0019786	0.0413283
Erp29	0.135223	7.50398	0.00238137	0.0491885
Uck2	-0.13037	7.24081	0.00242134	0.0494646
Sms	0.140919	7.77281	0.0025027	0.0505709
Mlkl	-0.119182	6.97282	0.00259817	0.0519354
Vim	0.0789371	11.4469	0.0026789	0.0529794
Oxct1	0.124464	7.17096	0.00292838	0.0573037
Cald1	-0.114646	9.64617	0.00297586	0.0576264
Hmga1	0.133114	7.56273	0.00311042	0.0596111
Tpm4	-0.121238	9.23478	0.00315548	0.0598576
Eif4g2	0.130283	8.45954	0.00321719	0.0599022
Ppid	0.134931	7.65088	0.00322228	0.0599022
Mndal	-0.117139	6.89266	0.0033701	0.0620298
S100a4	0.15511	9.22945	0.00352229	0.0641956
D8Ertd738e	-0.124979	8.26906	0.00359419	0.0648699
Atxn7l3b	0.129222	7.48041	0.00363101	0.0649043
Glud1	0.125241	7.28682	0.00385472	0.0682469
Tmem160	-0.126237	7.43457	0.0039733	0.0696826
Stmn1	0.13422	8.08273	0.00404349	0.0701117
Rhoc	-0.129048	8.14139	0.00407319	0.0701117
S100a11	-0.101593	9.95645	0.00434664	0.0741321
Sh3bgrl3	-0.129053	7.67686	0.00445024	0.075209
Col1a2	0.12965	7.39939	0.0045444	0.0761085
Sec61g	-0.0856785	10.1575	0.00462158	0.07671
Hspd1	0.10798	9.99175	0.00476331	0.0783627
Hsbp1	-0.125926	8.01472	0.00486716	0.0790546
Fgfr1	-0.119846	7.13264	0.00489042	0.0790546
Col3a1	0.118468	7.01642	0.00508507	0.0814926
Mrpl11	0.115899	7.115	0.00536609	0.0850669
Mrps36	0.119615	7.27691	0.00545415	0.0850669
Snrnp70	0.123309	7.50931	0.0054726	0.0850669
Acin1	0.124547	7.52535	0.00549674	0.0850669
Eif1	-0.0684578	10.8805	0.0055369	0.0850669
Fth1	-0.0674382	12.3105	0.0056333	0.0858386
Rpl27a	0.0518974	11.7752	0.00576225	0.0870896
Ube2i	-0.118747	8.33074	0.00582849	0.0873804
Snrpd3	0.117048	8.27612	0.00594456	0.0879679
Usp34	0.120761	7.38972	0.00596232	0.0879679
Ctsl	0.10059	10.4609	0.00613949	0.0898686
Aurkaip1	0.120874	7.75216	0.00637315	0.0918585
Psme2	-0.11338	8.45883	0.00637426	0.0918585
Eno1	0.100189	9.38762	0.00668309	0.0955682
Celf2	0.11299	7.10468	0.00684258	0.097102
Serbp1	0.080864	10.4241	0.00691102	0.0973302
Zfp106	0.115907	7.29806	0.00710607	0.0982551
Rpl4	0.0785293	10.2029	0.0071114	0.0982551
Procr	-0.105981	6.89863	0.00713525	0.0982551
Uqcrq	-0.10155	8.94402	0.00724216	0.098994
Ndufb9	0.106532	8.70024	0.00795082	0.107887
B230219D22Rik	0.110304	7.12384	0.00839092	0.111567
Huwe1	0.113274	7.22491	0.00840053	0.111567
Ahsa1	0.108365	7.07839	0.00840201	0.111567
Sdc4	-0.117344	7.36211	0.00854707	0.112688
Acot7	-0.108075	7.08239	0.00868482	0.113698
Cenpv	0.108278	6.9943	0.00884808	0.114238
Eif4e2	-0.116173	7.76908	0.00884899	0.114238
Nap1l1	0.0862743	9.82136	0.00893107	0.114502
Ect2	0.103762	6.89776	0.00904825	0.11521
Arl1	-0.11116	7.23334	0.00924389	0.116521
Thbs1	0.129364	7.29346	0.00932958	0.116521
Cast	-0.116858	7.42074	0.00933927	0.116521
Clic1	-0.0952269	9.38057	0.00940607	0.116573
Cdk6	-0.115376	7.40475	0.00962219	0.118461
Mcm7	0.112124	7.09756	0.00978069	0.11962
Cox17	-0.111988	7.2892	0.00987577	0.119994
Plec	0.122018	8.0314	0.00999441	0.120647
Cited2	-0.120399	7.17965	0.0100897	0.121011
Lgals3	0.123919	9.24479	0.0106207	0.126563
Actn4	0.115614	7.86659	0.0107005	0.126578
Eef1g	0.074063	10.1835	0.0107675	0.126578
Tapbp	-0.105725	7.47814	0.0108262	0.126578
Irf8	-0.0878452	6.84124	0.0111701	0.128976
Ehd1	-0.108272	7.2636	0.0118458	0.135934
Hmgn1	0.0980705	9.13686	0.012051	0.137008
Hat1	0.108324	7.18122	0.0120911	0.137008
Prdx6	0.105149	8.59601	0.0121605	0.137008
Atp6v0e	-0.112189	7.91146	0.0124079	0.138953
Anxa1	0.111903	8.59025	0.012515	0.139313
Aup1	-0.100329	6.9916	0.012599	0.139414
AU020206	-0.0932886	6.89339	0.0129831	0.142814
Srsf7	0.109472	8.25583	0.0131069	0.143327
Cnbp	0.107091	8.46671	0.0133346	0.144965
Eif2ak2	-0.0959138	6.92377	0.014097	0.151842
Oasl2	-0.0890202	6.86601	0.0141305	0.151842
Selenok	-0.111489	7.67385	0.0142871	0.152348
Papola	-0.104943	7.27385	0.0143415	0.152348
Rae1	0.0969424	6.94507	0.0145269	0.153441
Capg	-0.106691	8.36319	0.0149089	0.156586
Jund	-0.117229	7.87331	0.0150191	0.156857
Magoh	-0.10649	7.50864	0.0155839	0.161846
Supt16	0.109998	7.68965	0.0159686	0.164143
Metap2	0.0968294	8.65136	0.0159816	0.164143
Npepps	0.0953548	6.93812	0.0162962	0.166118
Mpp6	0.108897	7.63565	0.0163526	0.166118
Eif3b	0.108336	7.82161	0.0165485	0.166622
Arpc1b	-0.0896267	9.23742	0.0165816	0.166622
Fam162a	-0.109551	7.33501	0.0167917	0.167827
Cstb	0.104364	8.41033	0.0171461	0.170453
Tceal9	0.108707	8.42199	0.0173779	0.171838
Rplp1	0.0414288	12.7013	0.0175055	0.17209
Cct8	0.103429	8.33695	0.0175886	0.17209
Gps1	-0.101489	7.23066	0.0177221	0.172489
Rnf7	0.10491	7.5158	0.0182052	0.176268
Eef1e1	-0.0953403	7.02374	0.0183999	0.176683
Smc4	0.11595	8.36406	0.0184382	0.176683
Rps12	0.0595855	11.3081	0.0185623	0.176961
Rpl21	0.0469381	11.6438	0.0188134	0.178439
Npc2	-0.107918	7.75346	0.0189442	0.178768
Ifitm1	0.131435	7.1204	0.0193563	0.180929
Swi5	-0.0987019	8.36592	0.0193678	0.180929
Gng12	-0.0999886	7.22934	0.0196913	0.18303
Brd3	0.0918044	6.94598	0.0198984	0.184036
Ccar1	0.102144	7.36567	0.0202136	0.185648
Kars	-0.101705	7.50985	0.0202725	0.185648
Ppfibp1	0.0994136	7.18982	0.0204938	0.186433
Sptbn1	0.108973	7.6011	0.0208184	0.186433
Arpc5l	0.0971919	7.16142	0.0208462	0.186433
Mien1	-0.091688	6.94539	0.0208572	0.186433
Cenpw	-0.0929678	6.97196	0.0208596	0.186433
Cul3	0.0912048	6.93563	0.0210058	0.186829
Brix1	0.0944945	7.05146	0.0211049	0.186829
Ifi44	-0.0819453	6.81927	0.0212594	0.187304
Ftl1	0.0604756	11.2954	0.0213753	0.187437
Dbi	0.0927374	8.75001	0.022023	0.191486
Rbbp7	0.103854	7.64676	0.0220656	0.191486
Irf1	-0.0913869	7.55171	0.0221461	0.191486
Pabpc1	-0.0786577	9.69205	0.0228515	0.196671
Aprt	0.0766171	9.73045	0.0230447	0.197419
Nfix	0.10058	7.41202	0.0234826	0.19976
Ubb	-0.0778592	10.5551	0.0236018	0.19976
Dctpp1	0.0996589	7.33999	0.0236402	0.19976
Khdrbs1	0.100336	7.43713	0.0239018	0.201056
Cwc15	-0.0998147	7.59508	0.0243816	0.204032
Rnf19b	-0.0867804	6.97298	0.0244751	0.204032
Eif6	-0.0940217	8.72986	0.024922	0.20683
Esd	0.0884051	9.54599	0.0251052	0.207425
Psmb9	-0.0814301	7.27655	0.0259264	0.213262
Eif3h	-0.0849454	8.92913	0.0267633	0.21875
Ifitm3	-0.0834118	10.3324	0.0268289	0.21875
Ddx18	0.0988708	7.65136	0.0271207	0.220163
Ppp3ca	0.0954037	7.17574	0.027529	0.22225
Bex3	0.0950252	8.62043	0.0276203	0.22225
Park7	0.0870805	8.85432	0.0277884	0.22225
Odc1	-0.105524	8.84984	0.0278947	0.22225
Gorasp2	-0.087126	6.95029	0.0279756	0.22225
Lmna	0.0906531	9.03722	0.0285319	0.225706
Abcf1	0.0963745	7.59348	0.0288522	0.227273
Ruvbl1	0.0974178	7.55679	0.0304485	0.238835
Sf3a3	0.0871218	7.05314	0.030593	0.23896
Spop	-0.0918797	7.24085	0.0315752	0.2456
Mki67	0.106701	7.61882	0.0317846	0.24594
Akirin1	0.0872818	6.9853	0.0318836	0.24594
Phgdh	0.0922977	8.74573	0.0326378	0.249686
Csde1	0.0965737	7.86478	0.0327994	0.249894
Bcap31	0.0940179	7.45557	0.0330425	0.249972
Mrpl35	-0.0907851	7.24449	0.0330786	0.249972

## Sheet: gAxl
	logFC	AveExpr	P.Value	adj.P.Val
Pop5	-0.193395	7.09454	2.97917e-06	0.00555019
Mcm5	-0.176209	7.18745	7.65273e-05	0.0712852
