# Supplementary material for: Single-cell CRISPR immune screens reveal immunological roles of tumor intrinsic factors
Source: NAR Cancer. 2022 Dec 9;4(4):zcac038. doi: 10.1093/narcan/zcac038 (PMC9732527; doi:10.1093/narcan/zcac038)
Supplement: zcac038_Supplemental_Files [file zcac038_supplemental_files.zip › Supplementary table 9.xlsx]

## Sheet: gPrmt1
	logFC	AveExpr	P.Value	adj.P.Val
Tmem176b	0.715681	7.97313	1.55567e-09	3.38981e-06
Cox6c	0.342647	9.62526	6.78255e-08	7.38959e-05
Tmem176a	0.563462	7.12788	1.91801e-07	0.000139311
Klf2	-0.713335	8.05236	2.48453e-06	0.00135345
Itm2b	-0.387434	9.34052	6.23427e-06	0.0027169
Tpt1	-0.357888	12.5397	1.04216e-05	0.00378479
Rpl10	-0.237573	11.3556	1.24725e-05	0.00388251
Npc2	-0.389425	8.56712	1.72011e-05	0.00390743
Btf3	-0.341138	10.6759	1.98691e-05	0.00390743
Nupr1	-0.513115	7.94869	2.08768e-05	0.00390743
H2-D1	-0.245706	11.049	2.36949e-05	0.00390743
Pgk1	-0.460832	9.05304	2.39479e-05	0.00390743
Rps20	-0.193935	12.7391	2.50712e-05	0.00390743
Rpl23	-0.198641	12.7309	2.58801e-05	0.00390743
Higd1a	-0.46341	7.62789	2.68984e-05	0.00390743
Esd	-0.420972	8.77027	3.79171e-05	0.00516383
Avpi1	-0.373853	7.02568	6.39268e-05	0.00819391
Rpl34	-0.223247	11.3645	6.8081e-05	0.00824158
Ppil1	0.325353	6.45865	7.41623e-05	0.00850524
Hspa4l	-0.342642	6.36185	8.63509e-05	0.00922566
Rps24	-0.206301	12.3701	8.89118e-05	0.00922566
Hmgb1	0.34609	10.4072	0.000111769	0.0110702
Aldoa	-0.368506	9.316	0.000133067	0.012127
Fau	-0.19776	11.6071	0.00013357	0.012127
Rpl18a	-0.176833	12.8047	0.000140232	0.0122226
Irf7	-0.42026	6.61189	0.000155497	0.0126183
Bola3	0.333251	7.34366	0.000156354	0.0126183
Rpl9	-0.185433	12.0933	0.000172315	0.0134098
Ecm1	-0.372188	6.65876	0.000190824	0.0143382
Naca	-0.209111	10.9348	0.00020845	0.0151404
B2m	-0.206209	10.4766	0.000226604	0.0159281
Snhg12	-0.360601	6.54597	0.000254781	0.017349
Rbfox2	-0.30972	6.35032	0.000285021	0.01882
Eno1	-0.320541	9.16941	0.000307758	0.0197236
Ifitm3	-0.221948	11.5227	0.000354356	0.0214484
Rps4x	-0.240704	12.0556	0.000372968	0.0219443
Timm50	0.303382	6.59814	0.00038269	0.0219443
9130401M01Rik	0.306274	6.62816	0.000403205	0.0225278
Rpl22	-0.208754	10.7902	0.000453179	0.0246869
Cdc42ep5	0.333661	6.72234	0.000559619	0.0297417
Eef1a1	-0.187323	12.0519	0.00064417	0.0329465
Rpl7a	-0.193728	10.6287	0.000658502	0.0329465
Mt1	-0.445376	6.53427	0.00066528	0.0329465
Ldha	-0.329573	9.35842	0.00079846	0.0386632
Ebna1bp2	0.286226	7.37166	0.000823663	0.0390165
Atp5j2	0.236653	8.85489	0.000882823	0.0409292
Rpl39	-0.207482	10.785	0.000961262	0.0436373
Fnta	0.272511	6.4251	0.00104429	0.0453466
Rtraf	-0.310219	7.89216	0.00105122	0.0453466
Tmsb10	0.180544	11.102	0.00106808	0.0453466
Gmfb	0.285043	6.48358	0.00108216	0.0453466
Emc2	0.278018	6.58788	0.00117231	0.0481974
Gtf3a	0.290552	7.34255	0.00121424	0.0489968
Rps27	-0.198565	10.8817	0.00133369	0.0528382
Cenpv	-0.271563	6.21155	0.00147202	0.0572775
Rps10	-0.187402	12.3738	0.00167642	0.0640864
Tyms	0.312375	6.85419	0.00173469	0.0651704
Rplp1	-0.161624	11.7969	0.0018478	0.0666862
Emc7	-0.267419	7.04412	0.00186253	0.0666862
Rpl36	-0.141837	11.1619	0.00186685	0.0666862
Snhg6	-0.265375	6.32056	0.00190691	0.0670187
Fam162a	-0.333469	7.83885	0.00219234	0.0752955
Timp2	-0.244681	8.84565	0.00221152	0.0752955
Vim	-0.197963	12.1798	0.00236326	0.0773691
Nasp	0.300835	7.17124	0.00239498	0.0773691
Rpl22l1	-0.29645	8.11878	0.00241625	0.0773691
Pdlim4	-0.267152	6.23143	0.00245915	0.0773691
Rpl17	-0.215484	11.535	0.00245949	0.0773691
Ier3	-0.428134	6.98039	0.002501	0.0773691
Igfbp6	-0.324127	8.05015	0.00252098	0.0773691
Anxa5	-0.225779	9.44711	0.00279025	0.0844438
Osgep	0.247955	6.34446	0.00290728	0.0867803
Gna13	-0.258166	6.71306	0.00302216	0.088219
Lsm5	0.262773	7.12727	0.00303645	0.088219
Nudcd2	0.273363	7.12602	0.0031653	0.0907524
Bst2	-0.20919	10.4994	0.00325908	0.0922277
Sgta	0.244423	6.4745	0.00341798	0.0938144
Rps8	-0.150657	12.3611	0.00342321	0.0938144
Tmem160	0.253856	7.17662	0.00345215	0.0938144
Mplkip	-0.260415	6.55637	0.00348737	0.0938144
Gpi1	-0.280106	8.02926	0.00353851	0.0940295
Pam16	0.242006	6.53742	0.00365532	0.0959633
Phb	0.253846	7.03438	0.00376018	0.0968551
Nme1	0.283979	9.02986	0.00377819	0.0968551
Lgals1	0.184455	13.3086	0.00388434	0.0978954
Arhgap5	0.279096	7.18105	0.00390863	0.0978954
Dph3	0.265318	7.60377	0.0040281	0.0997411
Rtp4	-0.288738	6.54198	0.00423534	0.102804
Bsg	-0.257409	9.08931	0.00430169	0.103004
Ndufc1	0.242506	7.63313	0.0044794	0.104442
Myo10	0.267363	6.43139	0.00449833	0.104442
Eef1akmt1	0.240289	6.51506	0.00450551	0.104442
Alg5	-0.238198	6.41909	0.0046183	0.105929
Grina	-0.256253	6.538	0.00470589	0.106814
Rps12	-0.17376	10.5092	0.00487419	0.108402
Elf1	-0.24752	6.47305	0.00487535	0.108402
Rpl27a	-0.113271	11.9875	0.00525603	0.114635
Map1lc3a	-0.281876	7.07051	0.00532937	0.114635
Rpl26	-0.149733	11.252	0.00533342	0.114635
Prrx1	0.25955	6.6039	0.00545951	0.114635
Eri1	0.227764	6.37835	0.00548483	0.114635
Rps21	-0.144466	10.6144	0.00553575	0.114635
Hmgn2	0.276005	7.37528	0.00554572	0.114635
Eef2	-0.194268	9.26135	0.00559138	0.114635
Ptma	0.171123	11.7378	0.00562916	0.114635
Bloc1s2	0.225076	6.39749	0.00599773	0.12101
Racgap1	0.259371	6.43189	0.00615621	0.123068
Dynll2	0.2382	7.49479	0.00663503	0.131284
Snrpb	0.195774	9.04502	0.0066877	0.131284
Cstb	-0.234783	8.15074	0.00701662	0.136511
Klf4	-0.31388	7.26476	0.00717023	0.138265
Mtch2	-0.229901	6.59243	0.00729967	0.139526
Ghitm	0.24495	7.36304	0.00738113	0.139562
Rfc2	0.233523	6.44054	0.00742965	0.139562
Rpl19	-0.116017	12.9871	0.00757721	0.141118
Aig1	-0.231911	6.71114	0.00787843	0.145484
Gadd45gip1	0.224333	7.54377	0.00800665	0.145784
Lgals9	-0.245834	6.72415	0.00802847	0.145784
Cst3	-0.204344	9.51447	0.00817496	0.147217
Gsr	0.24636	7.19461	0.00831748	0.147655
Naa38	0.230257	6.80833	0.00833932	0.147655
Chmp2a	-0.238909	6.65014	0.00840255	0.147655
Snf8	0.233007	7.24569	0.0086777	0.149038
H2-T22	-0.243504	7.4894	0.00876932	0.149038
Ndufa4	0.215937	8.57498	0.00881355	0.149038
Arpc2	-0.22395	8.20087	0.00882329	0.149038
Odc1	0.267776	7.61904	0.00904525	0.151612
Srsf6	0.231691	7.24151	0.00922256	0.15269
Rps7	-0.174401	12.4208	0.00933808	0.15269
Ufc1	-0.233509	7.30685	0.00936757	0.15269
Rpl37a	-0.122912	11.0115	0.00945416	0.15269
Ube2l3	0.211573	7.71417	0.0094599	0.15269
Rplp0	-0.150414	12.6852	0.00953911	0.152836
Arf4	-0.230298	7.85093	0.00971669	0.153514
Vdac1	-0.220718	7.86774	0.0097233	0.153514
Serpinb6a	-0.208549	8.45075	0.00983711	0.153514
Sec62	-0.217739	7.69419	0.00997359	0.154131
Rps19	-0.110997	11.6147	0.0100604	0.154378
Pomp	0.192024	8.98041	0.0103353	0.157142
Tinagl1	-0.236431	6.51086	0.0103848	0.157142
Eif4e	-0.235462	7.29606	0.0106332	0.159792
Cyth3	0.245768	6.43014	0.0108602	0.162085
Rbpj	-0.24951	7.49088	0.0109441	0.162226
Kdelr1	-0.222654	6.82513	0.0112891	0.164711
Tubb2a	0.238796	6.60683	0.0113386	0.164711
Psmg4	0.217477	7.29956	0.0118764	0.17013
Hcfc1r1	-0.258848	6.64002	0.0118979	0.17013
H3f3b	-0.171985	11.5319	0.0119458	0.17013
Ndufv3	-0.231096	7.21481	0.0120458	0.170441
Sf3b5	0.206146	7.65958	0.0124233	0.174647
Cebpz	-0.21761	6.46902	0.0126807	0.177123
Gbp2	-0.329202	7.15721	0.0127976	0.177617
Apobec3	0.21603	6.45966	0.0130179	0.178936
P4ha1	-0.246973	6.61539	0.0130876	0.178936
Commd1	0.207683	7.79687	0.013139	0.178936
Plac8	-0.269669	8.37459	0.0133472	0.180296
Psmb2	-0.183209	8.77538	0.0134043	0.180296
Mrpl38	0.214072	6.712	0.0135789	0.180311
Rpl15	-0.139661	12.1439	0.013598	0.180311
Scoc	-0.206337	6.54115	0.0137324	0.180311
Rcn1	0.21705	6.62653	0.0137799	0.180311
Rpn2	-0.217478	7.17441	0.0138881	0.180311
Hnrnpm	0.219699	7.42336	0.0140119	0.180311
Rnps1	0.213537	6.75389	0.0140953	0.180311
Atp6v0b	-0.221149	7.24594	0.0140992	0.180311
Polr2f	0.211831	8.04806	0.0141502	0.180311
Cd9	-0.217461	9.17375	0.0146295	0.184264
Pclaf	0.302488	7.34263	0.0149369	0.185698
Sub1	0.200365	8.29488	0.0151045	0.185698
Rhob	-0.264236	7.48715	0.0152803	0.185698
Eny2	0.203612	7.64456	0.0153965	0.185698
Rpl10a	-0.1565	11.4108	0.0154112	0.185698
Apol9b	-0.235478	6.42611	0.0154139	0.185698
Rsrc1	0.22032	6.95148	0.0154181	0.185698
Chchd3	0.196089	6.44663	0.0154251	0.185698
Bcap31	-0.218447	7.47801	0.0155738	0.186458
Atp5g3	0.199729	8.0827	0.0157986	0.188116
Saraf	-0.214326	6.57726	0.0159675	0.189016
Mpp6	0.218912	6.86222	0.0160477	0.189016
Pla2g7	-0.229354	6.99146	0.0165286	0.191776
Snhg20	-0.226692	6.39087	0.0165533	0.191776
Nsd3	0.204595	6.36466	0.016729	0.191776
Lsm12	0.204163	7.59594	0.0167377	0.191776
Sars	-0.223035	7.24523	0.0167427	0.191776
Cox7b	0.187489	8.09449	0.0168431	0.191776
Rps18	-0.13735	12.2219	0.0168981	0.191776
Rpl28	-0.0992656	11.9534	0.0169882	0.191799
Mrpl40	0.197904	6.42005	0.0176587	0.193917
Tsfm	0.192956	6.43073	0.017674	0.193917
Apex1	0.228608	7.04992	0.0176975	0.193917
Gapdh	-0.169319	12.4559	0.0177097	0.193917
Srsf2	0.208716	7.97878	0.0180135	0.196257
Anxa2	-0.184021	9.97579	0.0181687	0.196963
Nampt	-0.203227	6.39787	0.0185032	0.199596
Prkar1a	0.191907	7.82522	0.0189348	0.203246
Utp3	-0.203946	6.89935	0.0193874	0.207085
Atp5j	0.158087	8.75302	0.0195371	0.207665
Hnrnpul2	0.21118	6.4437	0.0197516	0.208926
Fkbp11	0.232026	7.26893	0.0199377	0.209661
Cox14	0.203471	7.14977	0.0200135	0.209661
Tmem234	-0.193683	7.52155	0.020221	0.209848
Pold4	-0.206957	6.34027	0.020224	0.209848
Cops7a	0.18999	6.4382	0.020382	0.210011
Gar1	0.203398	6.61658	0.0204941	0.210011
Atad2	0.239175	6.84509	0.0206618	0.210011
Pdap1	0.203965	7.82599	0.0208306	0.210011
Polr2l	0.19311	6.40945	0.0208822	0.210011
Atp5e	0.150462	8.75488	0.0209436	0.210011
Rps6	-0.124046	11.292	0.020976	0.210011
Gtf2b	-0.198024	6.65223	0.0211277	0.210011
Rnh1	-0.194589	7.86246	0.0212384	0.210011
Mrps25	0.202429	6.89773	0.0213348	0.210011
Scd2	0.253831	7.1662	0.021348	0.210011
Fasn	0.205456	6.32002	0.0213963	0.210011
Krcc1	0.195258	6.37423	0.0220185	0.21515
Rpl36a	-0.173438	9.8396	0.0223396	0.215729
Rpl3	-0.13617	11.5606	0.0225157	0.215729
Gabarap	-0.202761	8.30983	0.022624	0.215729
Pnisr	0.20601	6.54901	0.0226458	0.215729
Btg1	-0.21686	6.59842	0.0226514	0.215729
Psmb8	-0.151726	9.83902	0.022791	0.215729
Rock1	-0.207833	6.71875	0.0229344	0.215729
Zbp1	-0.246952	7.11079	0.0229531	0.215729
Ctsl	-0.201281	10.6411	0.0229759	0.215729
Acin1	0.212693	7.06264	0.023192	0.215729
Igtp	-0.272057	6.80481	0.0232528	0.215729
Chd3	0.21688	6.51606	0.0233333	0.215729
Selenok	-0.182035	8.27476	0.0233649	0.215729
Ift27	0.191433	6.44988	0.0235781	0.215883
Hspb11	-0.190702	6.37833	0.0235796	0.215883
Copz2	-0.205655	6.55196	0.0245181	0.223535
Kpnb1	0.220009	7.09044	0.0250481	0.227362
Dctn3	-0.184218	7.79054	0.0253041	0.227362
Rps3	-0.143268	11.8682	0.0253211	0.227362
Cyb5b	0.197399	6.72291	0.0253552	0.227362
Rheb	-0.198554	7.35084	0.0254759	0.227508
Nop10	0.202724	7.27513	0.0256556	0.228178
Pgam1	-0.221563	8.91	0.025996	0.230266
Ly6c1	0.262606	6.85712	0.0262129	0.231247
Rps14	-0.1342	11.4875	0.026492	0.231369
Strn3	0.194802	6.51376	0.0265778	0.231369
H13	-0.216537	7.21932	0.0266171	0.231369
Mtx2	0.19185	7.42533	0.0266515	0.231369
Sdf4	-0.193968	6.75797	0.0271804	0.234837
Rfc3	0.204651	6.67634	0.0273816	0.234899
Prrx2	-0.193131	6.35471	0.0281488	0.239041
Mrps33	0.188889	7.35689	0.0281935	0.239041
Med10	0.197345	7.19786	0.0285667	0.241267
Mphosph8	0.187605	6.47245	0.0288085	0.242369
Ash1l	0.190247	6.3326	0.0292279	0.244952
Utp11	-0.187141	6.98068	0.0298079	0.248856

## Sheet: gRipk1
	logFC	AveExpr	P.Value	adj.P.Val
Cox7b	0.431416	8.1084	2.49555e-05	0.0469413

## Sheet: gAxl
	logFC	AveExpr	P.Value	adj.P.Val
Tmem176b	0.935936	7.8899	1.1267e-11	2.2027e-08
Tmsb10	-0.34413	10.9486	8.85086e-07	0.000865171
Dph3	-0.530512	7.44451	2.35114e-06	0.00153216
Tmem176a	0.578596	6.9715	5.45592e-06	0.00266658
Eif4e	-0.490569	7.28609	1.246e-05	0.00487186
Nrp2	0.495984	6.97786	2.73667e-05	0.00700207
Psma2	-0.37247	9.1073	2.73765e-05	0.00700207
Ifitm1	0.658384	6.82933	3.08933e-05	0.00700207
Alyref	-0.471083	7.55576	3.92881e-05	0.00700207
Prelid1	-0.453339	8.65934	3.9546e-05	0.00700207
Selenos	-0.46526	6.66853	4.02149e-05	0.00700207
Manf	-0.484408	8.23659	4.29795e-05	0.00700207
Klf6	-0.566064	7.4805	7.06283e-05	0.0106214
Lamtor2	-0.388101	7.9367	9.07652e-05	0.0126747
Mocs2	-0.402098	6.71834	0.000113125	0.014744
Ccnb1	-0.449335	6.22862	0.000204085	0.0232883
Jpt1	-0.450781	8.39294	0.000209751	0.0232883
Eif2s1	-0.416874	7.41085	0.000224171	0.0232883
Fam104a	-0.370672	7.96642	0.00023437	0.0232883
Ppp1r14b	-0.418534	9.05503	0.000238316	0.0232883
Txndc15	-0.373225	6.52798	0.000250155	0.0232883
Pnp	-0.457825	7.16671	0.000267379	0.0237603
Serpinb6a	-0.364565	8.3734	0.000312119	0.0256372
Lgals9	-0.401374	6.67696	0.000314727	0.0256372
Nme1	-0.442946	8.90383	0.000355101	0.0267354
Cops6	-0.391533	7.20804	0.00035556	0.0267354
Ube2s	-0.460689	8.74381	0.000382323	0.0273037
Tubb6	-0.442636	7.02329	0.000394764	0.0273037
Hmgn1	-0.38043	8.82851	0.000405017	0.0273037
Med21	-0.375207	7.39681	0.00042885	0.0279467
Polr1d	-0.34809	9.08777	0.000476702	0.0291299
Klra4	-0.483495	7.34125	0.000476807	0.0291299
Rac1	-0.361006	8.03623	0.000507224	0.0300492
Emg1	-0.371413	7.85493	0.000535747	0.0308055
Coa3	-0.393561	7.0641	0.00056028	0.0312956
Fkbp3	-0.376521	7.92177	0.000585188	0.0317789
Cst6	-0.472921	7.04829	0.000615727	0.0325337
Tpt1	0.321557	12.7631	0.000642758	0.0325573
Pfn1	-0.277974	10.8576	0.000649481	0.0325573
Cox7c	-0.256091	9.3084	0.000696772	0.0340548
Tmed9	-0.345006	8.12367	0.000859793	0.0409975
Timp1	-0.423876	7.12549	0.000901413	0.0419586
Pdlim1	-0.362933	6.83999	0.000999252	0.0448557
Ankrd1	-0.468159	7.02863	0.00100954	0.0448557
Ranbp1	-0.416284	8.80565	0.00108145	0.046983
Higd1a	-0.431241	7.66398	0.00116461	0.049496
Mrpl36	-0.339532	6.55672	0.0012453	0.0517993
Rpl39	-0.26355	10.7575	0.0012966	0.0525897
Mrps23	-0.320209	6.49281	0.00133414	0.0525897
C1qbp	-0.362322	7.94225	0.00135654	0.0525897
Cetn3	-0.341794	7.11216	0.00137191	0.0525897
S100a10	-0.432739	10.4517	0.00141719	0.0529282
Uqcrfs1	-0.344343	7.3924	0.00143488	0.0529282
Dnajb6	0.333358	6.74654	0.00147958	0.0529385
Gsr	0.3569	7.18653	0.00148932	0.0529385
Cdc42	-0.309815	8.39762	0.00160766	0.0561246
Malsu1	-0.328072	6.79971	0.00165512	0.0567678
Htra1	-0.385722	8.14424	0.00178731	0.0581695
Cks1b	-0.431388	8.34391	0.00182682	0.0581695
Pgls	-0.2659	9.23524	0.00184615	0.0581695
Nedd8	-0.266067	8.89103	0.00187025	0.0581695
Actb	-0.260608	11.7842	0.00188941	0.0581695
Rpl37a	0.175205	11.0711	0.00192095	0.0581695
Tuba1c	-0.441975	7.40091	0.00192297	0.0581695
Tubb2a	-0.343466	6.48104	0.00193403	0.0581695
Cnih1	-0.34855	6.92192	0.00199673	0.0584893
Sec61g	-0.260514	9.27342	0.00200449	0.0584893
Rala	-0.335057	7.39726	0.00211851	0.0609071
Rps12	0.223226	10.5863	0.00221206	0.0624652
Arpc1b	-0.274281	9.15297	0.00225216	0.0624652
Aimp2	-0.328164	6.64668	0.00226856	0.0624652
Ndufs4	-0.312657	7.791	0.00233613	0.0625634
Eif4ebp1	-0.374492	8.97609	0.00240429	0.0635188
Pfdn1	-0.305069	7.72362	0.00246892	0.0636284
Eif4a1	-0.272689	9.65805	0.00247353	0.0636284
Lman2	-0.324027	7.39405	0.00264175	0.067073
Eif2s2	-0.314605	8.6993	0.00273397	0.0674129
Nop16	-0.314474	6.71069	0.00275446	0.0674129
Txndc17	-0.265149	8.72903	0.00275858	0.0674129
Klf2	-0.53024	8.15075	0.00284068	0.0685622
Bzw1	0.321493	8.17616	0.00293435	0.069924
Ifitm3	-0.2262	11.4964	0.00296864	0.069924
Ghitm	-0.328664	7.24199	0.00301962	0.0702781
Cox6c	0.23343	9.54453	0.00310309	0.071371
Tmbim6	-0.289697	7.82418	0.00317755	0.0722337
Apex1	-0.33871	6.90302	0.00325759	0.0732022
Serbp1	-0.263085	9.73044	0.00340951	0.075518
Utp3	-0.311485	6.93112	0.0034379	0.075518
Gng11	-0.355574	8.15454	0.00357782	0.0776413
Gch1	-0.32493	6.33759	0.00365823	0.0776413
Tmem258	-0.3238	7.20759	0.00369179	0.0776413
Fn1	0.472864	7.29902	0.00372085	0.0776413
Isg20	-0.318779	6.44682	0.00374044	0.0776413
Naa50	-0.301389	6.6801	0.00379583	0.0776413
Psmb2	-0.272536	8.76578	0.00381257	0.0776413
Myl12a	-0.31466	8.50976	0.00389925	0.0785879
Eif5a	-0.298729	10.408	0.00406699	0.0795108
S100a11	-0.285513	10.2466	0.00406705	0.0795108
Mrpl13	-0.305267	6.97299	0.00445453	0.0862239
Cyba	-0.258852	8.91099	0.00454249	0.0870645
Yif1b	-0.298075	6.67633	0.0046517	0.088292
Banf1	-0.320372	7.88724	0.0049374	0.0928137
Ube2m	-0.316743	7.89769	0.00508858	0.0939751
Txnl4a	-0.307079	7.17763	0.00509532	0.0939751
Nrd1	0.297835	6.60223	0.00527987	0.0948364
Birc5	-0.491874	7.41695	0.00528755	0.0948364
Timm8b	-0.293624	6.74493	0.005342	0.0949419
Islr	0.364087	6.06642	0.00553268	0.0965959
Anxa2	-0.273744	9.90787	0.00553388	0.0965959
Dync1h1	0.308506	6.81585	0.00559533	0.0966474
Cyb5b	0.29127	6.69708	0.0056357	0.0966474
Npc2	-0.305689	8.53103	0.00572857	0.0973164
Cdkn3	-0.316156	6.15898	0.00577427	0.0973164
Eif6	-0.304789	8.152	0.00596222	0.0996251
Cks2	-0.410439	7.72776	0.00605525	0.100322
Tubb4b	-0.41025	8.43398	0.00651987	0.107112
Nol7	-0.289358	8.02159	0.00664776	0.108178
Nedd4	0.309847	8.10304	0.00681972	0.108178
Avpi1	-0.302002	6.97414	0.00682961	0.108178
Acot7	-0.276275	6.57183	0.00683014	0.108178
Ldha	-0.332362	9.32743	0.00691638	0.108178
Ppp1ca	-0.281139	8.24516	0.00695489	0.108178
Ube2c	-0.488993	6.85385	0.00697211	0.108178
Tmem97	-0.283005	6.44163	0.00712568	0.109691
Tpm2	-0.27097	8.20291	0.00737545	0.110954
Sin3b	-0.253773	8.43911	0.00740076	0.110954
Gkap1	-0.286125	7.09444	0.00743478	0.110954
Gmps	-0.297538	7.21134	0.00749542	0.111012
Cav1	0.329233	7.32441	0.0076518	0.112146
Hint1	-0.26058	10.6667	0.00768671	0.112146
Snrpd2	-0.252289	8.46432	0.00800362	0.115904
Col6a1	0.451654	7.86671	0.00812329	0.116488
Snrnp27	-0.277827	7.14472	0.00816309	0.116488
Stk24	0.272999	6.44441	0.00841669	0.118658
Kcmf1	-0.274246	6.99316	0.00847971	0.118658
Atp5k	0.279053	7.48377	0.00867637	0.118658
Tpi1	-0.304911	9.31701	0.00870367	0.118658
Kdelr2	-0.274556	7.34751	0.00875929	0.118658
Col1a1	0.394133	7.33545	0.00877014	0.118658
Cct3	-0.268932	8.5067	0.00881675	0.118658
Vma21	-0.264282	6.46118	0.0088184	0.118658
Mrpl11	-0.268252	6.64059	0.00890703	0.118658
Pdia6	-0.243718	9.09427	0.00892208	0.118658
Ssbp4	-0.283775	6.83975	0.00926276	0.12091
H2-D1	0.1829	11.109	0.00938675	0.12091
Psme2	-0.249364	9.20786	0.009396	0.12091
Eif3m	-0.257394	8.05523	0.00940064	0.12091
Utp11	-0.26652	6.96402	0.00951906	0.121013
Ier3	-0.454461	7.07957	0.00953251	0.121013
Mydgf	-0.260435	7.47186	0.00969713	0.122309
Sf3b3	0.277151	7.57417	0.00982176	0.123087
Lsm12	-0.273693	7.53628	0.00994711	0.123864
Pak1ip1	-0.270126	6.98167	0.0102026	0.126229
Carhsp1	-0.261948	6.4779	0.0102662	0.126229
Ninj1	-0.288371	6.90158	0.0103599	0.126533
Sec62	-0.262859	7.67407	0.0104203	0.126533
Psmb5	-0.2533	8.8151	0.0105277	0.127047
Ruvbl2	-0.264826	6.61867	0.0106477	0.127425
Cct4	-0.254718	8.31603	0.0106894	0.127425
Ctsl	-0.279418	10.5578	0.0108665	0.128752
Nfu1	-0.272883	7.0738	0.0111217	0.130913
Cycs	-0.295952	8.26431	0.0111829	0.130913
Arpc5l	-0.27171	6.86135	0.0113611	0.131305
Psme1	-0.221028	9.36703	0.0114046	0.131305
Psmc6	-0.269209	8.19943	0.0118933	0.135973
Eif3c	-0.269799	8.37349	0.0120298	0.136734
Ndufs6	-0.270396	6.97624	0.0122889	0.138074
Lman1	-0.285524	7.24469	0.0125154	0.138941
Selenoh	-0.325015	8.01254	0.0126121	0.138941
Ctsz	-0.251665	7.95134	0.0126703	0.138941
Map1b	-0.296722	7.33058	0.0127344	0.138941
Gmnn	-0.307649	6.91922	0.012863	0.138941
Galk1	-0.28634	7.23818	0.0128635	0.138941
Anxa5	-0.229746	9.40481	0.0130099	0.139749
Cct7	-0.227433	8.97987	0.0131612	0.140602
Mrpl12	-0.264172	7.87116	0.0134942	0.141542
Nip7	-0.268062	6.94228	0.0135123	0.141542
Tspo	-0.262639	9.41277	0.0136029	0.141542
Rpn2	-0.259994	7.19104	0.0136586	0.141542
Rsl1d1	-0.265713	7.45919	0.0137496	0.141542
Txndc5	-0.265393	7.05283	0.013756	0.141542
Smc2	-0.303261	6.74949	0.0138529	0.141792
Cuedc2	-0.258786	7.34505	0.0140573	0.142407
Esm1	-0.315605	6.68537	0.0141102	0.142407
Spcs2	-0.257253	7.89405	0.0142178	0.142407
Magoh	-0.261823	7.22847	0.0142929	0.142407
Mrpl57	-0.253416	7.48273	0.0143041	0.142407
Surf4	-0.256638	6.60506	0.01435	0.142407
Mrps24	-0.233182	8.51412	0.0145647	0.143808
Eef1e1	-0.263777	6.67276	0.0146759	0.144178
Ube2a	-0.253487	6.62087	0.0150873	0.147192
Rps29	0.130771	11.3945	0.0151333	0.147192
Actg1	-0.291889	10.7441	0.0153837	0.148887
Lsm3	-0.281153	7.258	0.0155524	0.149179
Bdnf	-0.273748	6.52563	0.0155665	0.149179
Sap18	-0.248633	7.90277	0.0159562	0.151515
Serf2	-0.187555	9.08492	0.0159652	0.151515
Rhoc	-0.280457	7.81264	0.0160892	0.151953
Aplp2	0.270699	6.85702	0.0164461	0.154578
Ccnb2	-0.310024	6.53986	0.0165376	0.154694
Gnl3	-0.274928	6.99879	0.0166385	0.154897
Npepl1	-0.248403	6.62413	0.0168473	0.156097
Dap3	-0.249518	6.85037	0.016979	0.156316
Col3a1	0.474389	8.28971	0.0171108	0.156316
Ppia	-0.176187	12.6237	0.0177612	0.1608
Tubb5	-0.301222	9.50961	0.0177662	0.1608
Trmt112	-0.232356	7.99095	0.0178988	0.161255
Rps23	-0.141144	12.1116	0.0181447	0.162583
Lamc1	0.258328	6.37852	0.0182975	0.162583
Tmem119	0.284676	6.22924	0.0183835	0.162583
Strn3	0.246948	6.52703	0.0184013	0.162583
Ube2k	-0.246047	6.97999	0.0185158	0.162583
Pitpna	-0.253184	6.9634	0.0185453	0.162583
Cox5a	-0.256891	8.82815	0.0188598	0.164602
Matr3	-0.251424	6.86292	0.0190868	0.165843
Ran	-0.283185	9.85656	0.0192962	0.166612
Grpel1	-0.250738	7.14782	0.0194474	0.166612
Itm2b	0.235077	9.51796	0.0195111	0.166612
Btf3	-0.235452	10.6487	0.0195224	0.166612
1810037I17Rik	-0.23777	8.2094	0.0196015	0.166612
Vdac3	-0.244345	8.36608	0.0197642	0.167268
Emc6	-0.238932	7.66486	0.0200544	0.16885
Foxp1	0.250054	6.65179	0.020137	0.16885
Rad50	-0.259625	6.92343	0.0202101	0.16885
Fkbp11	-0.279687	7.15588	0.0204486	0.169394
Gadd45g	-0.342541	6.9019	0.0205406	0.169438
Ccdc124	-0.247424	7.06665	0.0208936	0.171491
Rtp4	-0.281791	6.56378	0.0209649	0.171491
Nfix	0.257582	7.13601	0.0211886	0.172599
Cbx1	-0.248103	7.47927	0.0216233	0.173702
Snrpd1	-0.254834	8.50145	0.0217825	0.173702
Nsd2	0.259288	6.66582	0.0218361	0.173702
Slc38a2	0.267066	7.4313	0.0219636	0.173702
Rbm3	-0.261747	9.09966	0.0219917	0.173702
Prrx2	0.250359	6.44449	0.0221098	0.173702
Eif3g	-0.239122	7.24639	0.0221588	0.173702
Cfl1	-0.198996	9.74738	0.0222035	0.173702
Aurkb	-0.262592	6.29461	0.0222126	0.173702
Hdgf	-0.242788	8.38968	0.0223363	0.173974
Emp3	0.270268	8.32023	0.0225542	0.174815
Rpl17	-0.208001	11.5372	0.0226231	0.174815
Svbp	-0.247913	6.75841	0.0227346	0.174985
Psmd8	-0.241057	7.68464	0.0235645	0.18009
Vdac1	-0.234557	7.80503	0.0235821	0.18009
Rpl21	-0.123234	12.1413	0.0239555	0.182229
Psmd12	-0.231794	8.05378	0.0241697	0.183147
Hsd17b10	-0.239914	7.50546	0.0247724	0.186467
Sumo2	-0.209662	9.48758	0.0247987	0.186467
Ifitm2	0.203031	9.3637	0.0249352	0.186704
Psma3	-0.232699	8.74401	0.0251296	0.186704
Mrpl35	-0.235537	7.09237	0.0251651	0.186704
Spry1	0.288264	6.27645	0.0252122	0.186704
Rab7	-0.229802	7.17596	0.0257122	0.189688
Mrpl32	-0.23288	6.85356	0.0261356	0.192087
Vcl	0.241645	6.7957	0.0263448	0.192899
Rer1	-0.226974	7.76512	0.0266787	0.194615
Ywhaz	0.236837	7.7962	0.0272295	0.197895
Rpl5	0.146039	10.6782	0.0275241	0.199088
Hspa9	-0.241865	7.33188	0.0276903	0.199088
Bri3	-0.230829	8.04824	0.0277023	0.199088
Bud31	-0.223193	6.53765	0.0278011	0.199088
Slc25a39	-0.226523	7.19645	0.0279914	0.19972
G3bp1	-0.243819	7.82936	0.0281185	0.199897
Mrpl43	-0.222349	6.97952	0.0282865	0.200363
H3f3b	-0.181159	11.5202	0.0285122	0.201232
Fermt2	-0.248726	6.80173	0.0286963	0.201696
Fam162a	-0.291706	7.78354	0.0287842	0.201696
Ndufb11	-0.234926	7.65454	0.0288885	0.201704
Mpp6	-0.237634	6.78	0.0293378	0.204112
Cd47	-0.236102	7.83974	0.029545	0.204201
Capg	-0.216451	8.77497	0.0296504	0.204201
Vcam1	-0.268467	7.27096	0.029664	0.204201
Tbca	-0.21212	8.49747	0.029842	0.204705
Rras	-0.246945	6.95584	0.030279	0.206445
Snx5	-0.22191	6.80669	0.0303067	0.206445
Mrpl24	-0.237558	7.0417	0.030437	0.206612
Psmd14	-0.237869	7.25543	0.0309204	0.208461
Prpsap1	-0.222864	6.84808	0.0309356	0.208461
Ostc	-0.245292	7.93279	0.0310845	0.208461
Anapc5	0.233045	7.13014	0.0311607	0.208461
AU020206	0.24219	6.6286	0.0312424	0.208461
Sdhd	-0.215543	6.43488	0.0314955	0.209434
Mtch2	-0.223728	6.62153	0.0318174	0.210858
Eif5	-0.248997	8.08107	0.0323763	0.213837
Rsrp1	0.258487	7.57005	0.0329736	0.21632
Bnip3l	0.23887	6.48782	0.0331951	0.217045
Snrpg	-0.208304	8.13949	0.0333714	0.21747
Rrm1	-0.224908	6.47016	0.0335875	0.217736
Myl6	0.174557	9.60044	0.0336349	0.217736
Mrpl20	-0.233003	7.68766	0.0338176	0.218196
Cyth3	0.240438	6.40726	0.0340936	0.219253
Stoml2	-0.218063	6.62087	0.0354227	0.226507
Rheb	-0.224228	7.38754	0.0354532	0.226507
Anxa4	-0.211267	6.46991	0.0366774	0.231784
Taf10	-0.225136	7.43145	0.0368774	0.231784
Smco4	-0.216219	6.56591	0.0371095	0.231784
Tm4sf1	-0.284684	9.60707	0.0372051	0.231784
Chchd7	-0.229725	7.13149	0.0372498	0.231784
Cxcl10	-0.5097	8.07916	0.0373463	0.231784
Slc25a5	-0.253856	7.94787	0.037357	0.231784
Mrps15	-0.219651	7.05625	0.0374335	0.231784
Lgals3	-0.338766	9.63281	0.0377526	0.232718
B2m	0.140296	10.5492	0.0379214	0.232718
Glrx3	-0.213263	7.65979	0.037973	0.232718
Scd2	0.269649	7.13164	0.0384197	0.23472
Krtcap2	-0.194096	8.58106	0.0386049	0.235117
Rpl29	-0.135527	10.9814	0.039092	0.235751
Ifrd1	-0.266056	7.98202	0.0391244	0.235751
Cenpa	-0.311474	6.68728	0.0392326	0.235751
Pebp1	-0.198646	9.33138	0.039312	0.235751
Snu13	-0.218575	8.20551	0.0396778	0.237217
Suclg1	-0.21728	7.31605	0.0398617	0.237552
Thyn1	-0.208757	6.58411	0.0399768	0.237552
Spag7	-0.215294	6.95814	0.0407347	0.241322
Ube2d3	-0.2274	8.16603	0.0415735	0.245547
Pin1	-0.21607	7.33587	0.0416991	0.245547
Timm8a1	-0.225422	6.76612	0.0420087	0.245889
Mbnl2	0.231514	7.16409	0.0423432	0.247107
Rtn3	-0.210057	6.64084	0.0427652	0.247446
Pgam1	-0.243067	8.93328	0.0428724	0.247446
Gng12	-0.221637	6.8216	0.042963	0.247446
Socs3	-0.256848	6.54143	0.0430341	0.247446
Hmmr	-0.239013	6.13586	0.0439768	0.249459
Ctnnbip1	-0.201546	6.49833	0.0440431	0.249459
Zbtb20	0.241165	6.22815	0.0441367	0.249459
Yrdc	-0.209172	6.50854	0.0443703	0.249459
Fkbp2	-0.216032	7.75247	0.0444381	0.249459
Rpl24	-0.128032	11.2645	0.0445139	0.249459
Lrrc59	-0.222173	7.21624	0.0445149	0.249459
Fkbp1a	-0.204122	8.00129	0.0446442	0.249459
Cyc1	-0.217916	7.1611	0.0446602	0.249459
Smarce1	-0.207046	7.31479	0.0448137	0.249604
